# Supplementary material for: An Inhibitory Role for Human CD96 Endodomain in T Cell Anti-Tumor Responses
Source: Cells. 2023 Jan 13;12(2):309. doi: 10.3390/cells12020309 (PMC9856660; doi:10.3390/cells12020309)
Supplement: Supplementary file 1 [file cells-12-00309-s001.zip]

Archive with 1 entries (1 files):
- cells-2104242-supplementary.pdf
